# Supplementary material for: Invasive Pneumococcal Diseases in People over 65 in Veneto Region Surveillance
Source: Vaccines (Basel). 2024 Oct 23;12(11):1202. doi: 10.3390/vaccines12111202 (PMC11598215; doi:10.3390/vaccines12111202)
Supplement: Supplementary file 1 [file vaccines-12-01202-s001.zip]

Archive with 1 entries (1 files):
- vaccines-3262834-SI.pdf
